# Supplementary material for: Domain learning naming game for color categorization
Source: PLoS One. 2017 Nov 14;12(11):e0188164. doi: 10.1371/journal.pone.0188164 (PMC5685623; doi:10.1371/journal.pone.0188164)
Supplement: S1 File — (ZIP) [file pone.0188164.s002.zip]

Archive with 3 entries (2 files):
- S2_File/
- S2_File/adj matrix of 100 agents.csv
- S2_File/adj matrix of 300 agents.csv
